# Supplementary material for: Association of Baseline Femoral Trochlear T2* Mapping with Clinical Response to Platelet-Rich Plasma in Patellofemoral Chondropathy: A Retrospective Exploratory Study
Source: J Clin Med. 2026 Jun 3;15(11):4324. doi: 10.3390/jcm15114324 (PMC13257490; doi:10.3390/jcm15114324)
Supplement: Supplementary file 1 [file jcm-15-04324-s001.zip]

Archive with 1 entries (1 files):
- jcm-4222480-supplementary.pdf
